# Supplementary material for: Cytoprotective Activity of Polyamines Is Associated with the Alternative Splicing of RAD51A Pre-mRNA in Normal Human CD4+ T Lymphocytes
Source: Int J Mol Sci. 2022 Feb 7;23(3):1863. doi: 10.3390/ijms23031863 (PMC8837172; doi:10.3390/ijms23031863)
Supplement: Supplementary file 1 [file ijms-23-01863-s001.zip]

Archive with 1 entries (1 files):
- ijms-1581246-supplementary.pdf
